# Supplementary material for: Lightning Injury is a disaster in Bangladesh? - Exploring its magnitude and public health needs
Source: F1000Res. 2016 Dec 29;5:2931. [Version 1] doi: 10.12688/f1000research.9537.1 (PMC5288675; doi:10.12688/f1000research.9537.1)
Supplement: Supplementary file 1 [file f1000research-5-10274-s0000.tgz]

Archive with 1 entries (1 files):
- 883e3a7c-c563-471f-a8e8-a32fdb2644b0.zip
